# Supplementary material for: Establishing a glutamine metabolism-based model for predicting the prognosis of low-grade glioma
Source: Front Genet. 2022 Nov 22;13:1030837. doi: 10.3389/fgene.2022.1030837 (PMC9723145; doi:10.3389/fgene.2022.1030837)
Supplement: Supplementary file 1 [file Table2.xlsx]

## Sheet: Table S2
Samples	Cluster
CGGA_1002	C3
CGGA_1003	C3
CGGA_1010	C1
CGGA_1014	C1
CGGA_103	C3
CGGA_1030	C3
CGGA_1032	C1
CGGA_1033	C3
CGGA_1037	C2
CGGA_1048	C3
CGGA_1051	C3
CGGA_1055	C3
CGGA_1057	C1
CGGA_1065	C3
CGGA_1066	C1
CGGA_1087	C3
CGGA_1097	C1
CGGA_1100	C3
CGGA_1101	C1
CGGA_1108	C1
CGGA_1111	C1
CGGA_112	C1
CGGA_1120	C3
CGGA_1126	C2
CGGA_1127	C2
CGGA_1131	C1
CGGA_1137	C1
CGGA_1141	C3
CGGA_1144	C3
CGGA_1147	C3
CGGA_1148	C1
CGGA_1152	C1
CGGA_1155	C2
CGGA_1156	C2
CGGA_1157	C1
CGGA_1158	C2
CGGA_1159	C3
CGGA_1161	C2
CGGA_1162	C2
CGGA_1169	C2
CGGA_1181	C2
CGGA_1183	C1
CGGA_1191	C3
CGGA_1192	C2
CGGA_1195	C1
CGGA_1198	C1
CGGA_1204	C3
CGGA_1205	C1
CGGA_1207	C3
CGGA_1211	C3
CGGA_1212	C1
CGGA_1223	C1
CGGA_1226	C1
CGGA_1228	C3
CGGA_1232	C2
CGGA_1235	C2
CGGA_1238	C2
CGGA_1239	C3
CGGA_1264	C3
CGGA_1269	C3
CGGA_1286	C2
CGGA_1291	C2
CGGA_1300	C1
CGGA_1303	C3
CGGA_1305	C2
CGGA_1309	C2
CGGA_1317	C3
CGGA_1318	C1
CGGA_1319	C2
CGGA_1321	C1
CGGA_1334	C1
CGGA_1335	C3
CGGA_1339	C3
CGGA_1345	C2
CGGA_135	C1
CGGA_1350	C3
CGGA_1361	C3
CGGA_1362	C3
CGGA_1368	C3
CGGA_1369	C2
CGGA_1377	C1
CGGA_1386	C2
CGGA_1389	C3
CGGA_1401	C3
CGGA_1404	C3
CGGA_1407	C3
CGGA_1413	C3
CGGA_1416	C3
CGGA_1417	C3
CGGA_1421	C3
CGGA_1424	C3
CGGA_1427	C2
CGGA_1431	C2
CGGA_1435	C1
CGGA_1440	C3
CGGA_1446	C3
CGGA_1454	C3
CGGA_1455	C3
CGGA_1463	C3
CGGA_1469	C3
CGGA_1471	C1
CGGA_1474	C3
CGGA_1477	C2
CGGA_1482	C2
CGGA_1488	C3
CGGA_1497	C1
CGGA_1502	C2
CGGA_1504	C2
CGGA_1508	C1
CGGA_1514	C1
CGGA_1516	C2
CGGA_1517	C2
CGGA_1518	C3
CGGA_1523	C1
CGGA_1525	C2
CGGA_1526	C3
CGGA_1527	C2
CGGA_1528	C2
CGGA_1530	C2
CGGA_1536	C1
CGGA_1544	C2
CGGA_1552	C3
CGGA_1557	C3
CGGA_1562	C3
CGGA_1563	C1
CGGA_1565	C1
CGGA_1566	C2
CGGA_1567	C2
CGGA_1568	C2
CGGA_1569	C2
CGGA_1579	C2
CGGA_1580	C1
CGGA_1583	C3
CGGA_1587	C1
CGGA_1588	C2
CGGA_1598	C1
CGGA_1606	C1
CGGA_1617	C2
CGGA_1618	C2
CGGA_1619	C1
CGGA_1620	C3
CGGA_1621	C2
CGGA_1623	C2
CGGA_1627	C2
CGGA_1630	C2
CGGA_1640	C2
CGGA_1642	C2
CGGA_1645	C3
CGGA_1647	C2
CGGA_1648	C2
CGGA_1649	C2
CGGA_165	C2
CGGA_1653	C2
CGGA_1655	C2
CGGA_1657	C2
CGGA_1661	C2
CGGA_1662	C2
CGGA_1664	C3
CGGA_1667	C3
CGGA_1669	C1
CGGA_1671	C1
CGGA_1673	C3
CGGA_1675	C1
CGGA_1679	C3
CGGA_1680	C1
CGGA_1686	C2
CGGA_1689	C2
CGGA_1693	C2
CGGA_1696	C1
CGGA_1700	C2
CGGA_1701	C3
CGGA_1703	C2
CGGA_1704	C2
CGGA_1714	C2
CGGA_1715	C2
CGGA_1718	C2
CGGA_1720	C3
CGGA_1721	C2
CGGA_1723	C3
CGGA_1725	C2
CGGA_1731	C2
CGGA_1737	C2
CGGA_1738	C1
CGGA_1743	C3
CGGA_1745	C3
CGGA_1747	C2
CGGA_1791	C1
CGGA_1809	C1
CGGA_1829	C3
CGGA_1850	C2
CGGA_1854	C2
CGGA_1862	C1
CGGA_1875	C2
CGGA_1882	C2
CGGA_1902	C2
CGGA_1903	C2
CGGA_28	C2
CGGA_290	C3
CGGA_320	C3
CGGA_42	C2
CGGA_474	C1
CGGA_482	C3
CGGA_503	C3
CGGA_521	C1
CGGA_583	C1
CGGA_634	C3
CGGA_663	C3
CGGA_705	C1
CGGA_707	C3
CGGA_721	C3
CGGA_809	C2
CGGA_852	C1
CGGA_861	C1
CGGA_863	C1
CGGA_889	C3
CGGA_890	C2
CGGA_901	C3
CGGA_903	C1
CGGA_D28	C3
CGGA_J73	C3
CGGA_P103	C3
CGGA_P108	C1
CGGA_P110	C1
CGGA_P111	C3
CGGA_P113	C3
CGGA_P115	C1
CGGA_P121	C3
CGGA_P128	C3
CGGA_P13	C3
CGGA_P131	C3
CGGA_P132	C3
CGGA_P137	C3
CGGA_P142	C3
CGGA_P144	C3
CGGA_P145	C3
CGGA_P147	C1
CGGA_P151	C3
CGGA_P153	C3
CGGA_P155	C3
CGGA_P156	C3
CGGA_P157	C1
CGGA_P158	C3
CGGA_P159	C1
CGGA_P165	C3
CGGA_P17	C3
CGGA_P172	C1
CGGA_P173	C1
CGGA_P174	C3
CGGA_P176	C3
CGGA_P177	C1
CGGA_P179	C3
CGGA_P18	C1
CGGA_P181	C1
CGGA_P183	C3
CGGA_P19	C3
CGGA_P20	C3
CGGA_P21	C1
CGGA_P23	C1
CGGA_P265	C1
CGGA_P266	C1
CGGA_P27	C3
CGGA_P271	C3
CGGA_P30	C1
CGGA_P31	C1
CGGA_P422	C3
CGGA_P437	C3
CGGA_P468	C3
CGGA_P83	C2
CGGA_P84	C1
CGGA_P86	C3
CGGA_P93	C1
CGGA_1006	C1
CGGA_1034	C1
CGGA_1079	C1
CGGA_1263	C2
CGGA_1280	C1
CGGA_1281	C3
CGGA_1284	C1
CGGA_1292	C2
CGGA_1340	C1
CGGA_1408	C1
CGGA_235	C3
CGGA_269	C1
CGGA_276	C3
CGGA_323	C3
CGGA_330	C1
CGGA_426	C1
CGGA_448	C1
CGGA_488	C1
CGGA_493	C3
CGGA_541	C3
CGGA_564	C1
CGGA_565	C3
CGGA_578	C1
CGGA_599	C1
CGGA_616	C1
CGGA_633	C2
CGGA_638	C2
CGGA_643	C1
CGGA_659	C3
CGGA_727	C1
CGGA_766	C3
CGGA_791	C1
CGGA_796	C1
CGGA_807	C3
CGGA_871	C3
CGGA_D11	C1
CGGA_D16	C1
CGGA_D44	C1
CGGA_J030	C3
CGGA_1005	C3
CGGA_1013	C2
CGGA_1020	C1
CGGA_1027	C1
CGGA_1031	C2
CGGA_1046	C3
CGGA_1113	C1
CGGA_1146	C1
CGGA_1160	C1
CGGA_1189	C3
CGGA_1190	C3
CGGA_1307	C1
CGGA_1322	C2
CGGA_1330	C1
CGGA_1406	C1
CGGA_236	C3
CGGA_241	C3
CGGA_251	C3
CGGA_252	C2
CGGA_254	C3
CGGA_256	C2
CGGA_261	C3
CGGA_267	C3
CGGA_273	C3
CGGA_283	C3
CGGA_300	C3
CGGA_333	C3
CGGA_337	C3
CGGA_446	C2
CGGA_479	C2
CGGA_485	C3
CGGA_490	C3
CGGA_501	C3
CGGA_502	C2
CGGA_510	C3
CGGA_543	C3
CGGA_551	C3
CGGA_560	C3
CGGA_580	C3
CGGA_591	C1
CGGA_598	C3
CGGA_601	C3
CGGA_607	C3
CGGA_632	C1
CGGA_635	C3
CGGA_641	C3
CGGA_642	C3
CGGA_655	C3
CGGA_662	C3
CGGA_666	C3
CGGA_671	C3
CGGA_675	C3
CGGA_685	C2
CGGA_689	C3
CGGA_698	C2
CGGA_704	C2
CGGA_715	C3
CGGA_725	C3
CGGA_752	C2
CGGA_757	C2
CGGA_760	C3
CGGA_762	C3
CGGA_785	C3
CGGA_812	C2
CGGA_815	C2
CGGA_818	C1
CGGA_834	C1
CGGA_835	C3
CGGA_838	C3
CGGA_843	C3
CGGA_856	C2
CGGA_858	C3
CGGA_864	C3
CGGA_884	C2
CGGA_892	C3
CGGA_893	C3
CGGA_898	C3
CGGA_904	C3
CGGA_905	C1
CGGA_908	C2
CGGA_909	C3
CGGA_D04	C3
CGGA_D07	C3
CGGA_D15	C3
CGGA_D20	C3
CGGA_D21	C1
CGGA_D24	C1
CGGA_D29	C3
CGGA_D47	C3
CGGA_D52	C3
CGGA_277	C3
CGGA_J023	C1
CGGA_1004	C1
CGGA_1071	C1
CGGA_1246	C3
CGGA_243	C3
CGGA_247	C1
CGGA_738	C2
