# Supplementary material for: Establishing a glutamine metabolism-based model for predicting the prognosis of low-grade glioma
Source: Front Genet. 2022 Nov 22;13:1030837. doi: 10.3389/fgene.2022.1030837 (PMC9723145; doi:10.3389/fgene.2022.1030837)
Supplement: Supplementary file 2 [file Table1.xlsx]

## Sheet: Table S1
Table S1. A list of glutamine metabolism-related genes
GLYATL1B
MTHFS
FTCD
CLN3
NOXRED1
UROC1
CPS1
ADHFE1
AMDHD1
CTPS1
DAO
NAGS
FAH
SIRT4
FPGS
DDAH2
DDAH1
SLC7A11
GAD1
GAD2
PHGDH
GFPT1
GGT1
GLS2
GCLC
GCLM
GLS
GLUD1
GLUD2
GLUL
GOT1
GOT2
RIMKLA
PYCR2
HAL
ARG1
ARG2
MIR21
ART4
MECP2
ASL
ASNS
ASS1
NOS1
NOS2
NOS3
ATP2B4
OAT
OTC
AADAT
LGSN
PFAS
ASNSD1
PPAT
PRODH
CTPS2
NIT2
RIMKLB
PYCR1
ALDH18A1
PRODH2
SLC39A8
PYCR3
TAT
CAD
ALDH5A1
AGMAT
DGLUCY
ASRGL1
SLC38A1
ATCAY
SLC25A12
ALDH4A1
GMPS
ARHGAP11B
SLC7A7
GLYATL1
GFPT2
NR1H4
